# Supplementary material for: Saturated very long chain fatty acid configures glycosphingolipid for lysosome homeostasis in long-lived C. elegans
Source: Nat Commun. 2021 Aug 20;12:5073. doi: 10.1038/s41467-021-25398-6 (PMC8379269; doi:10.1038/s41467-021-25398-6)
Supplement: Supplementary file 4 — source data [file 41467_2021_25398_MOESM4_ESM.xlsx]

## Sheet: figure 1
	A					B														C								E.					F											G
	WT control	WT elo-3 RNAi	glp-1 control	glp-1 elo-3 RNAi			WT control			WT elo-3 RNAi			glp-1 control			glp-1 elo-3 RNAi					WT			glp-1					L	M	H		repeat 1		WT control		WT elo-3 RNAi		glp-1 control		glp-1 elo-3 RNAi			repeat 1		glp-1 control		glp-1 elo-3 RNAi
	1.019	0.606157	2.16861	0.67878		gcs-1	1	1	1	0.850119	0.796233	0.671534	2.81725	3.10838	3.60534	1.6915	1.30569	1.74049		elo-3	1	1	1	3.58424	2.71278	2.28799		WT control	84	16	0			hours	dead	censored	dead	censored	dead	censored	dead	censored			days	dead	censored	dead	censored
	0.990761	0.773594	1.69156	0.545813		gst-5	1	1	1	0.283726	0.830273	0.445622	5.21004	5.09668	8.21773	2.52918	2.96778	1.69582										WT elo-3 RNAi	97	3	0			3	3	2	9	1	0		6	1			2	0		0	1
	0.836657	0.449947	2.34578	0.503187		gst-10	1	1	1	0.112172	0.108829	0.217187	18.5804	9.4264	30.9166	6.12014	2.88442	7.15437										glp-1 control	4	27	69			5	10		16		2		5				4	0		0	1
	0.9598	0.45749	2.19746	0.464858																								glp-1 elo-3 RNAi	83	15	2			7	25		24		7		14				6	0	1	0	2
	0.954187	0.400479	2.04459	0.392761																														9	26		21		27		33				8	0	1	0
	0.623699	0.436265	2.78924	0.635891																														11	10		4		27		13				10	0	5	0	4
	0.998041	0.556689	2.28175	0.675096																														13	1				6		1				12	1	2	11	1
	1.01418	0.602123	2.75538	0.636066																														15					1						14	1	1	17
	0.930681	0.433107	3.54064	0.656765																																									16	6		20
	1.10829	0.341451	2.16273	0.612209																																									18	7		16
	1.29301	0.422319	2.54865	0.377587																													repeat 2		WT control		WT elo-3 RNAi		glp-1 control		glp-1 elo-3 RNAi				20	3		6
	1.25301	0.314086	2.57268	0.454947																														hours	dead	censored	dead	censored	dead	censored	dead	censored			22	4		2
	1.07549	0.370922	1.38712	0.53292																														3	3	1	8	1	0		10	2			24	6
	1.23424	0.467226	2.83028	0.45749																														5	14		28		7		18				26	8
	1.41983	0.558707	2.63171	0.509239																														7	20		29		16		24				28	11
	0.979447	0.427494	3.08227	0.589492																														9	16		7		34		16				30	11
	1.17083	0.457666	2.55093	0.602473																														11	2				12						32	4
	1.02742	0.385569	2.85186	0.49389																														13					1						34	3
	1.01909	0.44179	2.80485	0.489241																																									36	2
	0.63247	0.476611	2.44042	0.515203
	0.733072	0.468454	1.88697	0.65124																													repeat 3		WT control		WT elo-3 RNAi		glp-1 control		glp-1 elo-3 RNAi
	0.947082	0.493451	2.89378	0.286896																														hours	dead	censored	dead	censored	dead	censored	dead	censored		repeat 2		glp-1 control		glp-1 elo-3 RNAi
	0.989095	0.565899	2.13677	0.548795																														3	4	1	6	2	2	1	1	2			days	dead	censored	dead	censored
	0.955765	0.387762	2.57821	0.478453																														5	14	2	20		5		14				1	0		0
	1.23108	0.426704	3.7022	0.582914																														7	20		21		10		22				3	0		0
	1.1732	0.513975	2.55444	0.473804																														9	25		19		26		27				5	0		0
	0.781663	0.666062	2.94764	0.405391																														11	13		18		20		10				7	0		2
	0.751403	0.378728	2.48225	0.446439																														13	4				16		3				9	1	2	8	3
	0.889721	0.370395	3.16928	0.659572																														15					6						11	3	4	16	1
	1.00778	0.46784	2.41726	0.426792																																									13	2	2	21	1
																																													15	9		15	2
																																													17	8		4
																																													19	11		6
																																													21	5		1
																																													23	14		1
																																													25	6
																																													27	2
																																													29	2
																																													31	1
																																													33	1
																																												repeat 2		glp-1 control		glp-1 elo-3 RNAi
																																													days	dead	censored	dead	censored
																																													1	0		0
																																													3	0		0
																																													5	0	1	1
																																													7	0	1	2	1
																																													9	1	4	15	2
																																													11	1	1	17	3
																																													13	3		15	1
																																													15	6		8
																																													17	4		5
																																													19	7		5
																																													21	5		1
																																													23	6
																																													25	8
																																													27	5
																																													29	4
																																													31	3
																																													33	2
																																													35	1
																																													37	1

## Sheet: figure 2
	B								C in triglycerides in triglycerides							D				E									F			G
		control			elo-3 RNAi				control			elo-3 RNAi				control	elo-3 RNAi	elo-3 RNAi+BA		repeat 1		glp-1 control		glp-1 elo-3 RNAi		glp-1 elo-3 RNAi + BA			control	BA		repeat 1		WT control		WT skn-1 RNAi		WT control + BA		WT skn-1 RNAi +BA
	C21:0	1	1	1	0.159541	0.172974	0.248271		1	1	1	0.116718	0.101405	0.148604		0.719756	0.172067	1.09216			hours	dead	censored	dead	censored	dead	censored		0.728199	1.80388			hours	dead	censored	dead	censored	dead	censored	dead	censored
	C22:0	1	1	1	0.202504	0.189707	0.263094									1.48227	0.198968	0.736288			3	7	6	32	3	9	5		0.890299	1.40989			3	11	5	31	5	2	6	30	2
	C23:0	1	1	1	0.076116	0.099617	0.13681									1.04251	0.194937	0.423319			5	19		28	2	19	4		0.807508	1.35109			5	51		52		35		58	3
	C24:0	1	1	1	0.132551	0.17805	0.307698									0.386136	0.20297	0.975797			7	35		7		31			1.62992	0.930388			7	21		2		46		2
																1.41465	0.24541	0.676147			9	8	1			8			0.80196	1.33945			9					12
																1.13089	0.259488	0.601695											0.972001	1.69656
																1.05615	0.202269	1.07353											1.33346	0.81817
																1.10487	0.188716	0.884287											1.14563	0.947632
																1.07607	0.183459	0.442509											1.32302	1.87041
																1.01193	0.182553	0.206037											0.696975	1.78391
																1.01032	0.187519	0.251923		repeat 2		glp-1 control		glp-1 elo-3 RNAi		glp-1 elo-3 RNAi + BA			0.725751	1.78391		repeat 2		WT control		WT skn-1 RNAi		WT control + BA		WT skn-1 RNAi +BA
																1.01301	0.178873	0.846696			hours	dead	censored	dead	censored	dead	censored		1.45585	0.705788			hours	dead	censored	dead	censored	dead	censored	dead	censored
																0.551427	0.211966	0.307916			4	10		58	6	19			1.24143	1.69976			3	11	12	18	7	3	1	29	2
																0.794718	0.229429	0.276517			7	61	2	70	10	45	15		0.701762	1.31187			5	55		61		39		49
																0.769948	0.262849	0.206095			9	24		6		15			0.932456	0.845857			7	22				53
																0.855425	0.333017	0.336225			11	7				3			0.873055	1.31606			9					3
																1.21171	0.536701	0.538894											0.813383	1.47288
																1.10008	0.24356	0.465721											0.741471	1.30675
																0.917432	0.286725	0.768851											1.07078	1.38623
																0.891768	0.258707	0.613895											1.83526	1.08009
																0.996047	0.439204	0.455447		repeat 3		glp-1 control		glp-1 elo-3 RNAi		glp-1 elo-3 RNAi + BA			0.943824	1.07933		repeat 3		WT control		WT skn-1 RNAi		WT control + BA		WT skn-1 RNAi +BA
																1.01972	0.248352	0.582547			hours	dead	censored	dead	censored	dead	censored		1.20307	1.24839			hours	dead	censored	dead	censored	dead	censored	dead	censored
																1.14471	0.492562	0.459467			3	12		26		15	1		0.936753	1.14819			2	5	7	20	3	1	4	17	8
																0.919665	0.288999	0.668877			5	58		52		33			0.563216	1.32536			4	11		68		4		69	1
																1.04701	0.236454	0.60082			7	16		1		30	2		0.590033	0.829266			6	39				32
																1.24001	0.247215	0.725158			9	2				10	1		0.932456	1.95504			8	34				40
																1.33337	0.226059	0.527727											0.851079	1.98273			10	3				12
																0.922223	0.233936	0.617387											0.871804	1.35353
																0.882875	0.287456	0.673222											1.08324	0.982337
																0.953288	0.352387	0.588597											1.12246	1.11256
																													0.720638	1.3382
																													1.46124	1.46918

## Sheet: figure 3
	A					B														C.					D				F									G									H
	WT control	WT sptl-1 RNAi	glp-1 control	glp-1 sptl-1 RNAi			WT+control RNAi			WT+elo-3 RNAi			glp-1+control RNAi			glp-1+elo-3 RNAi					L	M	H		control	elo-5 RNAi	let-767 RNAi		control	C20 ceramide	C22 ceramide	C24 ceramide	sptl-1 RNAi	sptl-1 RNAi C20 ceramide	sptl-1 RNAi C22 ceramide	sptl-1 RNAi C24 ceramide		control	C20 ceramide	C22 ceramide	C24 ceramide	elo-3 RNAi	elo-3 RNAi C20 ceramide	elo-3 RNAi C22 ceramide	elo-3 RNAi C24 ceramide		repeat 1		glp-1 control
	1.12006	0.452419	3.23175	0.527069		gcs-1	1	1	1	0.614698	0.87473	1.07173	3.01973	3.01506	3.77758	0.270505	0.558036	0.813155		WT control	83	13	4		0.694726	0.165507	0.188752		0.845397	1.15391	1.10913	0.999024	0.26029	0.208364	0.423906	0.484397		0.889289	1.00331	1.05791	1.24424	0.263977	0.178613	1.21191	0.196174			hours	dead
	1.20856	0.18161	4.16528	0.477503		gst-5	1	1	1	0.553292	0.491636	0.764651	8.909	4.97879	9.43776	1.20526	2.25595	2.94409		WT sptl-1 RNAI	95	5	0		0.862197	0.287993	0.152765		0.723884	1.3584	0.888095	1.06286	0.285823	0.168709	0.482843	0.40297		0.946623	1.12549	0.964184	1.03159	0.306503	0.281455	1.14013	0.212504			3	6
	1.34291	0.203985	3.50486	0.427435		gst-10	1	1	1	0.041257	0.027902	0.0476	18.2958	18.5614	26.0277	0.685615	0.685662	1.33683		glp-1 control	5	13	82		0.99747	0.304662	0.137877		0.600089	0.676986	0.890179	1.00739	0.342644	0.28579	0.381472	0.505168		1.20034	1.1921	1.26164	0.738185	0.146578	0.239179	1.21104	0.252277			5	8
	1.21658	0.368336	2.90846	1.88111																glp-1 sptl-1 RNAi	80	15	5		0.934948	0.240862	0.126825		1.20851	1.16241	0.590729	1.31144	0.198839	0.333945	0.916406	0.542839		1.2988	1.01676	1.19504	1.11253	0.288546	0.238512	1.48323	0.156276			7	22
	1.15116	0.284957	4.94841	1.63288																					0.841234	0.321331	0.117006		0.979643	0.993303	0.821617	1.06332	0.275173	0.339105	0.401184	1.40385		1.022	1.20997	1.21784	1.0649	0.167017	0.336015	1.1809	0.19997			9	34
	0.485429	0.278435	3.75009	1.16351																					0.917868	0.149933	0.112941		1.33323	0.913132	1.21672	0.830977	0.205255	0.309801	0.322932	0.659126		1.15942	1.04275	1.29113	0.973214	0.320101	0.322562	1.15381	0.214569			11	17
	1.03497	0.313352	4.07086	0.827979																					0.901427	0.29023	0.114402		0.867523	1.0613	0.810769	0.961155	0.373865	0.169602	0.614113	0.340825		0.948124	1.00068	1.25448	1.48367	0.225122	0.221785	1.36145	0.294657
	2.44892	0.305325	2.93004	0.627005																					0.995004	0.219123	0.126094		0.930264	1.09077	1.06339	1.09725	0.290056	0.244216	0.930099	0.341684		1.04753	1.21421	1.46421	1.15959	0.240973	0.263352	1.40613	0.317411
	1.35455	0.501483	3.98979	0.531283																					0.979933	0.169389	0.141439		1.1459	0.74525	0.926924	1.14872	0.269253	0.36133	0.330704	0.557358		1.04711	1.24852	1.31924	1.10273	0.236656	0.266167	1.36343	0.290006
	1.30297	0.49155	4.28679	1.09919																					1.11585	0.234148	0.153633		0.749318	1.20325	1.06468	1.03259	0.281722	0.282251	0.52607	0.865969		1.31665	1.19319	1.07737	1.14146	0.196215	0.209397	1.26666	0.294386		repeat 2		glp-1 control
	0.951895	0.435361	2.83391	0.278836																					1.07447	0.211131	0.155322		1.06964	1.02079	1.40166	1.18106	0.502919	0.22715	0.448612	0.480065		1.16305	0.941117	0.684627	1.31023	0.149414	0.291841	1.39422	0.526265			hours	dead
	0.876141	0.447402	3.6352	0.861391																					1.06186	0.248899	0.161488		0.701559	1.18007	1.44115	1.36902	0.349688	0.117379	0.66789	0.663029		1.18582	1.07583	0.963182	1.33914	0.188895	0.290652	1.37883	0.392389			3	11
	1.22913	0.518741	2.30614	1.20946																					0.977512	0.233691	0.245017		0.637992	0.944254	1.50538	0.923782	0.171553	0.31463	0.524847	0.338873		1.20388	1.09097	0.992027	1.02335	0.187581	0.358373	1.19696	0.318913			5	28
	1.32023	0.716003	3.47777	0.793062																					0.990711	0.218392	0.119152		0.735096	1.15437	1.17131	0.772205	0.223843	0.285062	0.65175	0.307222		0.947123	1.08586	1.17356	0.719165	0.13567	0.206352	1.01451	0.242683			7	38
	0.537203	0.701053	3.22713	2.64187																					0.926454	0.157606	0.200535		0.618148	1.31147	0.90536	1.03898	0.227018	0.359412	0.381307	0.378264		0.992048	1.17694	0.869747	0.926768	0.476648	0.243976	1.1162	0.342835			9	7
	0.460646	0.655099	2.90876	0.445696																					0.932619	0.130295	0.116503		1.46794	1.2107	0.679499	0.828265	0.40168	0.397083	0.960493	0.719618		0.884972	1.07566	0.681853	0.958532	0.417542	0.229293	0.56218	0.425092			11	6
	1.06397	0.544327	3.1277	0.463456																					1.20285	0.287627	0.134634		1.20276	1.17445	0.993534	0.504043	0.543699	0.576673	0.315424	1.01381		0.681227	1.09508	1.08121	0.946372	0.6036	0.241911	0.550208	0.354389
	0.951996	0.611452	3.38336	0.327901																					0.825615	0.222183	0.297537		0.959997	1.32176	1.22981	0.946404	0.627011	0.60634	0.529378	1.10413		1.15254	0.968876	0.895546	1.18148	0.413975	0.320831	0.816542	0.44453
	0.593693	0.59881	4.51776	0.492052																					1.00574	0.223553	0.240496		1.52473	1.24403	0.923319	0.989863	0.378462	0.505928	0.555374	1.32348		0.890478	0.972922	1.08233	1.22313	0.437439	0.27232	0.627397	0.3756
	1.33227	0.292181	3.80307	1.59515																					1.02907	0.227709	0.150755		0.995122	1.31567	1.04797	0.586066	0.473086	0.776835	0.494353	0.908535		0.887057	0.836147	1.13295	1.1425	0.296868	0.238262	0.629253	0.356725		repeat 3		glp-1 control
	1.02113	0.409575	3.81029	0.732459																					1.20924	0.224146	0.13331		0.722197	1.2138	1.3119	0.915182	0.221098	0.717071	0.625953	0.544889		0.635677	0.980994	1.10571	1.09944	0.322104	0.391367	0.526682	0.355077			hours	dead
	0.95029	0.382885	4.18244	0.588174																					1.06063	0.319322	0.161488		0.730168	1.25935	1.08922	0.820922	0.31258	0.519819	0.692233	0.662069		0.931147	0.893231	1.24883	0.905724	0.357622	0.368634	0.689361	0.355348			3	9
	0.703662	0.36061	4.00755	0.381481																					1.062	0.292148	0.144453		0.783615	1.34342	1.18364	0.754213	0.713863	0.437301	1.13062	0.843876		1.09831	0.96118	1.31524	1.23394	0.323272	0.269025	0.707861	0.545161			5	15
	0.817645	0.391213	4.1711	0.39623																					0.950933	0.233965	0.138973		1.1852	1.37778	0.894478	0.862661	0.687768	0.443585	0.606506	0.837955		0.780795	0.967792	1.09501	0.806469	0.211586	0.417312	0.525494	0.371804			7	35
	0.911459	0.454726	3.88113	0.554561																					1.03766	0.280777	0.291189		0.664649	1.54702	1.07714	0.681153	0.323362	0.574027	1.01553	0.588547		1.11627	1.13314	0.917069	1.02187	0.250775	0.432308	0.552044	0.309736			9	14
	0.90273	0.351379	3.19844	0.501885																					1.03528	0.279133	0.159204		0.973988	1.36763	1.07784	0.742935	0.682443	0.415273	1.08684	0.928081		0.928478	0.884388	1.00383	1.00594	0.253174	0.380334	0.525452	0.379521			11	5
	0.817344	0.706572	3.06419	0.450713																					1.05218	0.246662	0.131346		1.1461	1.13833	0.60376	0.806337	0.430223	0.399233	0.543136	0.571646		0.783464	0.833957	1.20338	0.737977	0.238116	0.55171	0.550646	0.428867			13	1
	0.547839	0.645567	2.71401	0.4767																					1.17809	0.232184	0.202545		1.3037	1.35381	0.912537	1.04893	0.653867	0.459096	1.00141	0.930363		0.943515	0.863427	1.09089	0.867744	0.278034	0.484615	0.481132	0.270818
	0.713796	0.327399	2.89391	0.498574																					0.865256	0.268126	0.125957		1.71242	1.45835	1.21619	0.588216	0.623704	0.469977	0.491608	0.603496		0.973485	1.21112	1.17154	0.921074	0.293468	0.298786	0.509831	0.323689
	0.630817	0.453422	2.93836	0.821859																					1.28121	0.168338	0.1698		1.48121	1.08581	1.11022	0.997238	0.377933	0.445966	0.964231	0.40469		0.944787	1.04805	1.11877	0.63015	0.234528	0.250087	0.478671	0.375579
[truncated: 5 more columns]

## Sheet: figure 4
	A								B					C														D					E				F											G
		control			elo-3 RNAi				WT control	WT cgt-3 RNAi	glp-1 control	glp-1 cgt-3 RNAi			WT+control RNAi			WT+elo-3 RNAi			glp-1+control RNAi			glp-1+elo-3 RNAi					L	M	H		control	fath-1 RNAi			repeat 1		WT control		WT cgt-3 RNAi		glp-1 control		glp-1 cgt-3 RNAi			repeat 1
	C21	1	1	1	0.33	0.35	0.51		1.61901	0.538005	3.85095	1.76885		gcs-1	1	1	1	0.819082	0.429716	0.929198	3.99769	2.6681	3.18432	2.94069	1.08899	0.860104		WT control	72	26	2		0.474714	0.201005				hours	dead	censored	dead	censored	dead	censored	dead	censored			days
	C22	1	1	1	0.16	0.17	0.33		0.749053	0.796146	4.15888	1.23981		gst-5	1	1	1	0.694793	0.296973	0.865054	7.15658	3.57096	6.47811	3.61651	1.47708	1.62557		WT cgt-3 RNAi	88	12	0		0.762039	0.12889				3	3	2	5	1	0	1	0	2			1
	C23	1	1	1	0.29	0.28	0.54		0.81002	0.819613	2.17802	1.33455		gst-10	1	1	1	0.510748	0.305932	0.542529	27.9536	15.0016	27.9694	10.4083	6.80369	9.53188		glp-1 control	9	36	55		0.948657	0.23207				5	16		27		7		12				3
	C24	1	1	1	0.25	0.4	0.67		0.954947	0.748735	4.76625	1.12968																glp-1 cgt-3 RNAi	54	36	10		1.21141	0.140871				7	22		26		10		21				5
	C26	1	1	1	0.45	0.76	0.88		1.11081	1.51214	3.85388	0.923234																					1.09684	0.32202				9	24		13		26		33				7
									1.15212	0.460309	2.40612	1.0703																					1.21896	0.144502				11	4		1		17		6				9
									0.857193	0.459754	3.59074	1.37411																					1.22337	0.377548				13					8						11
									0.682852	1.01036	4.56773	1.02313																					1.11739	0.392048															13
									0.823815	1.97229	4.07943	2.11523																					1.07925	0.329373															15
									0.974529	1.09591	2.82575	1.04596																					1.01415	0.145909															17
									0.778783	0.6666	4.25227	1.14554																					1.18043	0.208811			repeat 2		WT control		WT cgt-3 RNAi		glp-1 control		glp-1 cgt-3 RNAi				19
									0.973102	0.924186	3.21083	1.57778																					0.923855	0.405345				hours	dead	censored	dead	censored	dead	censored	dead	censored			21
									0.946305	1.28856	3.8909	0.995777																					0.921063	0.617605				3	1	0	6	1	0	2	1	1			23
									0.870512	0.65994	5.1583	1.21705																					0.831794	0.53748				5	7		22		2		7				25
									1.26327	0.752303	3.47412	2.87697																					1.151	0.521459				7	28		33		23		34				27
									0.722335	0.921252	3.03601	2.10857																					1.15495	0.30836				9	27		20		25		22				29
									2.16899	0.950586	3.14312	1.16901																					0.76045	0.259164				11	8		4		18		4				31
									1.38711	1.48225	2.04404	1.58151																					1.1188	0.226601				13					2						33
									1.20199	0.697282	2.14108	1.38029																					0.978088	0.197873															35
									0.581293	1.18764	1.80849	0.897309																					1.20026	0.350703															37
									0.837293	0.674369	3.11458	0.976987																					1.54021	0.166853			repeat 3		WT control		WT cgt-3 RNAi		glp-1 control		glp-1 cgt-3 RNAi				39
									0.78132	0.517709	3.0391	1.35151																					0.948271	0.128958				hours	dead	censored	dead	censored	dead	censored	dead	censored			41
									0.489802	0.409014	2.65498	1.57033																					0.801704	0.198667				3	2	2	7	1	0	2	8	2
									1.00307	1.27279	2.81751	1.65358																					0.635463	0.251993				5	10		19		2		10
									1.04612	1.31758	3.10173	1.15149																					1.00554	0.420208				7	19		27		6		20			repeat 2
									0.859492	0.99546	3.57386	1.03724																					0.973368	0.282968				9	28		20		30		19				days
									1.30751	1.02741	2.33548	1.27041																					0.670681	0.17087				11	10		5		24		10				1
									0.843239	1.43785	2.51608	1.21943																					0.976976	0.089088				13	6		1		12		3				3
									0.884545	0.992764	3.88583	0.97445																					1.26033	0.089224				15					3						5
									1.31956	1.39869	4.9555	0.955343																					1.17138	0.215391															7
																																	0.60989	0.262908															9
																																	1.03872	0.24126															11
																																																	13
																																																	15
																																																	17
																																																	19
																																																	21
																																																	23
																																																	25
																																																	27
																																																	29
																																																	31
																																																	33
																																																	35
																																																	37
																																																	39
																																																	41
																																																repeat 3
																																																	days
																																																	1
																																																	3
																																																	5
																																																	7
																																																	9
																																																	11
																																																	13
																																																	15
																																																	17
																																																	19
																																																	21
																																																	23
																																																	25
																																																	27
																																																	29
																																																	31
																																																	33
																																																	35
																																																	37
																																																	39
																																																	41
[truncated: 17 more columns]

## Sheet: figure 5
	A. Relative GFP levels			B.					C.											F					G					H
	control	chc-1 RNAi			L	M	H		repeat 1		WT control		WT chc-1 RNAi		glp-1 control		glp-1 chc-1 RNAi			control	elo-3 RNAi	HC	elo-3 RNAi HC			L	M	H		repeat 1		glp-1 control		glp-1 control HC		glp-1 elo-3 RNAi		glp-1 elo-3 RNAi HC
	1.21277	0.0584668		control	0	20	80			days	dead	censored	dead	censored	dead	censored	dead	censored		1.03819	0.125018	1.73437	1.81669		control	10	25	65			days	dead	censored	dead	censored	dead	censored	dead	censored
	0.819402	0.0943523		chc-1 RNAi	92	8	0			1	0		0		0		0			0.91919	0.192864	2.09112	1.78877		elo-3 RNAi	44	40	16			1	0		0		0		0
	1.03951	0.31252								3	0		0	3	0		0	4		0.95467	0.214145	2.64525	0.944098		HC	4	26	70			3	0		0		0		0
	0.792029	0.313947								5	1	1	8	3	1	1	21	1		0.747471	0.153997	2.34365	1.34074		elo-3 RNAi HC	14	26	60			5	0	1	0		2		0	2
	0.809003	0.23769								7	1	1	31	4	1	1	46	1		0.799852	0.319284	2.11883	1.00921								7	0	1	0		1	1	0	2
	1.48996	0.293506								9	2	2	28		0		10			0.808885	0.420933	2.14562	1.29842								9	1	4	1	1	15	2	4	7
	0.889032	0.177847								11	4	2	5		5	1				0.687083	0.316581	2.5528	1.48728								11	1	1	4	1	19	3	10	2
	1.13758	0.201754								13	4	1			5	1				0.976259	0.210313	2.30027	1.7925								13	3		3	2	21		9	2
	0.916762	0.267153								15	6				6	2				0.767862	0.394794	1.8468	1.08999								15	6		5		7		5
	0.8455	0.119686								17	10				6					0.731151	0.365678	1.99542	1.51742								17	4		8		2		7
	0.746612	0.109084								19	9				4					1.29209	0.288218	2.34868	1.82959								19	7		12		1		6
	0.889389	0.0784485								21	7				2					1.23218	0.13884	1.28542	1.32209								21	5		8				5
	0.850496	0.18269								23	7				3					1.31005	0.135316	1.46015	1.72777								23	6		10				5
	1.08839	0.216689								25	4				3					0.789075	0.20826	1.88857	1.50001								25	8		12				2
	1.26139	0.224233								27	3				2					0.921551	0.240079	2.50278	2.08599								27	5		6
	0.956113	0.163167								29					5					0.758077	0.292495	1.88262	1.02905								29	4		2
	1.09497	0.349425								31					7					0.889869	0.130731	1.67333	1.92806								31	3		3
	0.785963	0.206698								33					4					1.00076	0.319831	1.80615	1.92532								33	2		1
	1.42288	0.193343								35					6					1.35887	0.200151	1.62797	1.38046								35	1
	1.39301	0.285096								37					4					1.50014	0.39582	2.06204	1.45758								37	1
	1.48848	0.210827								39					2					1.14565	0.189169	1.80468	1.70652
	0.861965	0.125803																		0.718594	0.19957	1.59498	1.91546
	0.956929	0.148028																		1.48919	0.190127	1.60946	1.1901							repeat 2		glp-1 control		glp-1 control HC		glp-1 elo-3 RNAi		glp-1 elo-3 RNAi HC
	1.11648	0.221379							repeat 2		WT control		WT chc-1 RNAi		glp-1 control		glp-1 chc-1 RNAi			0.813059	0.171514	2.00712	1.30499								days	dead	censored	dead	censored	dead	censored	dead	censored
	0.878226	0.0790602								days	dead	censored	dead	censored	dead	censored	dead	censored		0.999798	0.223554	2.339	1.0465								1	0		0		0		0
	0.920585	0.144867								1	0		0		0		0			0.856955	0.296908	1.91728	1.00644								3	0		0		0		0
	0.688553	0.176471								3	0		0	5	0		0	1		0.817062	0.177296	1.5828	1.90811								5	1	2	0		1		0	3
	0.883119	0.372108								5	0	2	19	2	0		38	1		1.03884	0.188279	1.73557	1.61996								7	0		0		2	1	1	4
	1.07147	0.184678								7	0	1	31	1	0	2	40	3		1.1684	0.22198	1.69732	1.05806								9	0	2	0	1	15	2	5	3
	0.693446	0.19212								9	3	2	14		0	1	6			1.46918	0.269332	2.38204	2.13265								11	2	1	4	2	17	3	14	4
										11	6	2	7		2	1															13	3	1	4	2	15	1	10	1
										13	6		2		8	2															15	6		7		8		5
										15	7				6	2															17	6		7		5		5
										17	12				3																19	11		10		5		7
										19	10				4																21	9		7		1		4
										21	12				8																23	9		8				4
										23	7				7																25	10		9				1
										25	6				5																27	6		4
										27	5				4																29	2		3
										29					3																31	1		1
										31					4																33	1
										33					5
										35					2
										37					3
										39					2
										41					2															repeat 3		glp-1 control		glp-1 control HC		glp-1 elo-3 RNAi		glp-1 elo-3 RNAi HC
																															days	dead	censored	dead	censored	dead	censored	dead	censored
																															1	0		0		0		0
									repeat 3		WT control		WT chc-1 RNAi		glp-1 control		glp-1 chc-1 RNAi														3	0		0		0		0
										days	dead	censored	dead	censored	dead	censored	dead	censored													5	0		0		0		0
										1	0		0		0		0														7	0		0		1		1	1
										3	0		0	3	0		0	3													9	1	2	0		6	1	8
										5	0	1	16	2	0		32	3													11	4	3	5	3	21	4	7	10
										7	0	1	31	1	0	1	49	4													13	2	2	5	3	17	3	8	5
										9	4	1	15		0	1	9														15	4		7	1	11		4	2
										11	8		6		3	1															17	8		7		3		7
										13	7		2		6																19	10		8		4		2
										15	5				4	1															21	6		13		2		3
										17	14				3																23	15		12		1		2
										19	11				3																25	4		1				2
										21	11				4																27	6		3
										23	10				5																29	3		1
										25	8				4																31	2		1
										27	4				4																33	1
										29					2
										31					4
										33					3
										35					4
										37					3
										39					2

## Sheet: figure 6
	A				B. intensity					B. size					C. intensity			C. size			E					F
	control	apm-1 RNAi	aps-1 RNAi		control	elo-3 RNAi	sptl-1 RNAi	cgt-3 RNAi		control	elo-3 RNAi	sptl-1 RNAi	cgt-3 RNAi		control	chc-1 RNAi		control	chc-1 RNAi		control	elo-3 RNAi	cgt-3 RNAi	sptl-1 RNAi		control	elo-3 RNAi	sptl-1 RNAi
	0.757762	0.274983	0.149893		1.28913	1.93927	1.87727	1.97304		1.04	2.47	2.77	2.13		0.814981	1.73974		1.08	1.73		0.24	0.98	0.72	0.33		0.9	1.391	0.699
	1.16654	0.10155	0.191617		1.1696	1.79717	1.64236	1.9522		1.28	2.74	2.85	2.48		1.06503	2.07088		0.88	1.95		0.36	1.31	0.87	0.99		0.71	1.397	0.636
	0.649071	0.097374	0.169368		0.952253	1.87405	1.55452	1.91394		0.76	1.27	2.06	1.24		0.907838	1.34366		0.65	2.17		0.74	2.02	0.27	1.42		1.301	1.217	0.796
	1.37961	0.087129	0.175521		1.1011	1.66988	1.54212	1.69878		0.97	1.02	2.09	0.76		0.735497	1.39312		0.96	1.81		0.36	1.26	0.44	0.53		0.962	0.962	0.976
	1.10216	0.119266	0.110147		1.21536	1.50969	1.90592	1.68023		1.52	1.38	1.68	0.8		0.959127	1.36949		1.17	1.73		0.74	3.29	0.37	0.66		1.271	1.265	0.991
	1.28581	0.096688	0.119486		1.24132	1.94316	1.73404	1.69924		1.12	2.36	1.33	1.37		0.74033	1.63055		1.12	1.01		0.88	2.61	0.9	1.02		0.991	0.937	1.006
	1.00564	0.073532	0.089766		0.896078	1.57809	1.5889	1.87568		0.96	1.73	1.45	1.2		0.968525	2.6487		1.35	0.75		0.34	2.53	0.71	0.89		0.778	0.808	0.669
	0.643797	0.097649	0.113938		0.888093	1.59996	1.51252	1.69744		1.12	2.01	2.04	1.44		0.912994	2.67534		1.38	0.73		0.36	3.04	0.42	0.76		0.613	1.194	0.991
	1.06057	0.110449	0.129897		1.10449	1.45638	1.43136	2.29282		1.12	1.77	1.64	1.25		0.94425	2.45601		0.86	1.31		0.46	0.48	0.86	0.42		0.68	1.162	0.876
	1.25054	0.100066	0.11869		0.972921	1.57512	1.35876	2.07586		1.12	1.8	2.04	1.01		0.914497	2.19075		0.84	0.96		0.46	0.74	0.64	1.33		0.54	1.055	0.727
	0.878979	0.090617	0.104406		0.696886	1.61833	1.29577	1.97057		0.95	1.2	1.81	1.69		0.968525	2.81728		0.79	2.12		0.28	0.67	0.95	1.21		0.38	0.768	0.644
	0.730871	0.110175	0.090837		0.803336	1.44362	1.4934	1.94948		1.02	0.88	1.14	2.76		0.7167	2.12932		1.34	1.37		0.18	6.96	1.39	1.06		0.78	1.649	1.173
	0.909002	0.105065	0.144922		0.673039	1.4927	1.74934	1.50107		1.78	0.96	1.12	1.76		0.722769	2.70939		1	2.03		0.36	3.91	1.07	0.45		1.186	1.43	0.94
	0.878375	0.106933	0.128935		1.48659	1.43772	1.78562	2.09808		1.57	0.91	1.17	1.34		0.834691	2.29022		0.94	2.47		0.54	0.89	1.4	0.75		0.937	0.758	0.758
	0.890021	0.12693	0.125227		1.13735	1.50838	1.51824	1.65871		0.9	1.15	1.02	1.4		0.806818	1.71659		0.99	1.01		0.18	2.12	1.01	0.69		0.502	0.701	1.266
	1.03126	0.132204	0.110834		0.870357	1.26796	1.67005	1.82176		1.1	1.23	2.41	1.38		0.632329	2.23501		1.17	2.36		0.26	1.24	1.03	1.98		1.064	0.979	1.014
	1.20173	0.145553	0.131298		0.830929	1.31407	1.36834	1.78689		1.06	1.45	2.14	2.29		0.766163	2.07212		0.92	1.01		0.2	0.9	0.52	0.88		0.841	0.942	1.6
	1.0798	0.120695	0.130171		0.777934	1.40635	1.23846	1.70288		1.09	0.96	0.92	1.28		0.815894	3.1915		1.12	2.37		0.29	1.04	0.41	2.01		0.769	0.762	1.097
	0.947814	0.079191	0.153547		0.973627	1.37886	1.16017	1.80636		1.29	1.08	0.97	1.73		0.957301	2.43764		0.68	2.37		0.57	1.67	1.92	0.46		1.628	0.965	1.369
	1.00303	0.089491	0.148987		1.00825	1.31407	1.54308	1.86094		1.2	1.16	1.04	1.64		0.954884	3.15966		1.12	1.55		0.57	1.33	0.73	0.54		0.728	1.052	1.455
	1.04225	0.079053	0.157172		1.01369	1.23754	1.61851	1.62314		1.02	1.46	0.89	1.23		0.780717	2.96621		1.25	1.27		0.62	1.4	0.44	0.77		1.024	0.945	1.117
	1.06436	0.086525	0.137643		1.1	2.4217	1.7245	2.10621		0.84	1.45	0.86	1.38		0.95671	2.7494		0.99	2.29		0.25	2.01	2.35	0.67		0.518	1.392	1.158
	1.07299	0.099599	0.109296		0.912471	1.82109	1.66815	2.05685		1.08	1.22	1.24	2.27		0.825615	2.39489		1.06	1.08		0.53	3.25	1.49	1.11		1.453	1.513	0.868
	1.00948	0.089491	0.095397		1.33643	2.15432	1.86868	1.81159		1.23	2.28	0.84	2.56		0.851393	2.42717		0.86	0.97		0.32	2.01	1.06	1.23		0.894	1.085	0.645
	1.31281	0.090123	0.095314		0.97709	1.80265	1.833	1.79007		0.83	2.33	2.24	1.04		0.876581	2.40058		0.96	1.09		0.27	6.7	0.75	0.66		0.972	1.015	1.852
	0.83275	0.221887	0.08614		1.1648	2.11822	1.93139	1.80477		0.76	2.08	1.6	1.49		0.780395	2.18974		0.94	2.03		0.34	4.76	0.58	1.54		0.718	1.201	0.837
	1.20544	0.108691	0.139208		1.1554	1.64766	1.97432	1.86999		1.19	1.44	2.05	1.17		0.907516	1.79011		0.9	2.52		0.4	6.69	1.38	1.09		0.936	0.74	1.257
	0.892933	0.096743	0.120283		1.21832	1.95761	1.76859	1.72439		0.94	2.23	1.89	1.36		0.904508	2.59639		0.57	1.92		0.44	6.34	0.37	2.66		0.695	1.31	1.051
	0.705491	0.084712	0.132918		0.960555	1.85723	1.75474	1.39734		0.73	1.26	1.97	2.07		0.940276	2.81191		0.65	1.6		0.23	1.44	0.94	1.02		0.836	1.184	1.455
	1.00912	0.078064	0.143768		0.887669	1.55951	1.65776	1.76004		1.1	1.24	1.52	2.49		1.25225	1.94935		1.01	2.19		0.68	1.44	0.51	0.32		0.767	1.628	1.148
					1.25697	1.94075	1.62381	1.81127		0.86	1.53	2.41	2.02		1.36176	2.72045		0.77	1.51		0.32	1.51	0.71	2.23		0.503	2.636	1.973
					0.910316	1.75842	1.70832	1.93902		1.37	2.21	2	1.59		1.38447	1.85434		1.13	1.03		0.88	1.47	0.39	0.98		0.795	1.114	1.403
					1.28457	1.79798	1.87387	1.98085		0.81	2.12	1.98	1.19		1.00026	2.40316		0.61	1.28		0.11	3.09	1.12	1.03		0.702	1.447	1.393
					1.06489	2.03166	1.68129	1.73941		0.8	1.13	1.78	2.04		0.82105	1.95617		0.65	1.86		0.23	0.84	1.29	3.21		0.941	1.297	0.788
					0.894841	1.39388	1.77551	1.84953		0.92	1.08	1.58	2.14		0.937268	2.5755		1.1	0.9		0.45	0.83	0.58	2.78		0.499	1.151	0.988
					1.25422	1.19296	1.90436	1.72588		0.99	2.13	1.84	2.04		1.10456	2.31213		1.42	1.09		1.03	5.77	0.75	1.65		0.867	1.137	1.432
					1.45737	1.30428	1.65013	1.72527		0.94	1.79	1.02	1.7		1.04522	2.38485		0.74	0.85		0.23	6.27	0.69	1.32		0.738	1.265	1.069
					0.993094	1.36039	1.78315	1.61165		0.9	1.63	0.97	1.52		1.07669	1.9899		0.94	1.81		1	4.39	1.22	0.97		0.652	1.344	1.582
					0.797118	1.67433	1.74919	1.71411		1.26	1.92	1.26	1.9		1.10666	2.311		0.61	0.76		0.2	3.15	0.29	0.43		0.685	1.594	0.756
					1.43751	1.43419	1.56837	1.53449		1.81	2.13	1.45	1.31		1.17427	2.46621		1.01	1.36		0.21	3.69	0.69	0.77		0.921	1.369	0.823
					1.19681	1.42465	1.72008	1.7771		2.17	2.05	1.19	1.39		0.912994	2.7146		0.79	1.38		0.16	0.9	1.99	1.09		0.993	0.926	0.891
					1.33428	1.18356	1.91546	1.8248		1.34	2.44	1.67	1.47		0.799406	1.82507		1.32	2.15		0.27	1.37	3.09	1.67		1.552	1.126	0.492
					1.25973	1.46517	1.99025	1.61165		0.99	2.25	1.16	1.04		0.725561	1.76031		1.17	2.13		0.85	0.96	0.78	2.02		0.64	1.192	0.47
					0.921904	1.47037	1.48386	1.35254		1.72	2.08	1.15	2.08		1.13813	2.69677		0.61	1.98		0.31	0.87	0.72	2.22		1.117	1.568	0.56
					1.02733	1.3571	1.4603	1.48386		1.44	1.01	1.1	1.88		0.944519	2.31992		1.06	1.58		0.21	0.47	0.35	0.76		1.046	1.477	1.493
					1.02291	1.47867	1.69793	1.27704		1.08	1.39	1.32	1.68		1.07824	1.94725		0.76	2.23		0.67	3.51	3.43	0.98		0.915	1.188	1.311
					0.94289	1.31969	1.63349	1.38229		1.17	1.37	1.38	2.65		0.984261	2.13721		1.7	1.94		0.18	4.44	1.09	0.46		0.714	3.088	0.626
					0.867778	1.31866	2.04222	1.33336		0.9	1.52	1.49	2		0.856173	2.03727		1.62	1.25		0.73	1.1	0.82	0.78		0.742	0.819	0.94
					1.02676	1.37268	2.04985	1.72785		0.81	1.09	1.81	1.78		1.2414	2.24247		1.18	1.41		0.55	0.32	0.66	2.45		0.589	0.954	0.85
					0.710453	1.39971	1.8449	1.82317		1.05	1.23	2	1.93		1.27282	2.62641		0.84	1.86		0.54	1.03	1.82	2.05		0.678	1.057	1.337
					0.826937	1.30513	1.51001	1.67376		0.65	1.32	1.6	1.65		1.04097	1.5211		0.73	2.02		0.77	0.92	0.67	3.01		0.779	1.251	1.393
					0.905405	1.36643	1.63511	1.74001		2.04	1.98	1.65	2.51		0.968471	1.24672		0.74	2.01		0.46	3.94	0.55	0.56		0.667	1.19	1.775
					0.888552	1.38724	1.59501	1.80516		1.04	2.01	2.3	1.05		1.16364	1.67191		0.9	2.26		0.73	0.97	0.52	3.56		1.092	2.259	1.043
					0.673639	1.66882	1.8666	1.76061		1.48	2.06	1.88	1.72		1.20123	1.41251		1	1.51		0.69	3.19	0.78	1.66		0.493	2.109	1.48
					1.08347	1.26567	1.45073	1.70616		1.61	1.8	1.82	0.94		0.978353	1.64189		1.29	1.53		0.45	0.83	1.07	4.08		0.451	1.27	0.94
					0.729673	1.8278	1.88758	1.86698		1.1	1.7	2.17	1.51		0.944304	1.88087		0.92	2.08		1.08	6.53	2.18	2.11		0.723	1.841	0.796
					1.27482	1.50609	1.53096	1.82279		0.81	1.5	1.44	2.69		0.84946	1.98007		0.99	2.03		0.52	2.38	1.31	1.09		0.484	1.331	0.863
					1.26697	1.63575	1.4673	1.79322		0.91	1.24	1.29	1.51		1.28625	2.72958		1.17	1.37		0.79	0.81	1.24	1.32		0.636	1.03	0.904
					1.34844	1.36805	1.74001	2.05243		1.69	1.25	1.73	2.46		1.19403	2.02131		0.96	1.05		0.27	0.49	0.8	0.98		0.44	1.486	0.872
					1.00447	1.34438	1.81102	1.69666		0.79	1.19	2.77	2.21		1.03206	2.04849		1.28	1.42		0.4	2.01	0.94	0.56		1.247	1.258	1.309
					0.955397	1.54651	1.47796	1.85112		1.42	1.21	1.85	1.63		0.984583	2.25391		0.96	2.64		0.57	1.27	0.97	1.33		0.407	0.869	1.36
					0.654596	2.0182	1.67193	1.78869		1	1.2	1.86	1.68		0.835121	2.11772		0.92	0.96		0.62	4.17	0.77	1.78		0.311	1.212	0.582
					0.748786	1.49916	1.78452	1.76732		1.76	2.26	2.45	1.04		1.12244	1.79038		1.4	0.93		0.33	1.47	0.39	3.05		0.944	1.638	1.487
					0.795917	1.50135	1.46694	1.76856		1.84	2.53	1.97	1.58		0.962242	1.54382		0.89	1.18		0.91	1.29	0.71	0.56		0.788	1.068	0.941
					0.789027	1.45511	1.34587	1.80516		1.09	1.84	2.08	1.09		1.36235	1.85703		1.04	2.06		1.05	4.22	1.42	0.99		0.563	1.363	0.784
					0.861666	1.83791	1.56777	1.84985		1.13	2.21	1.9	1.3		0.993552	1.63711		1.56	1.88		0.54	1.31	2.13	1.32		0.654	1.055	1.031
					0.797365	1.51884	1.53651	1.78636		1.56	1.95	1.15	1.39		1.24237	1.42346		1.17	1.02		0.14	0.43	1.71	4.08		0.916	1.22	0.622
					0.998076	1.63027	1.48644	1.82392		1.93	2.41	1.27	1.34		1.35875	1.40864		0.76	1.26		0.42	2.26	1	2.66		0.648	1.12	0.81
					0.888164	1.95008	1.42536	1.6732		1.17	1.18	1.33	1.69		0.928192	1.64033		0.9	2.39		0.81	0.39	0.27	0.32		0.728	1.087	1.241
					0.940664	1.56325	1.8449	1.94206		1.22	1.08	1.52	2.47		1.03829	1.30596		0.73	1.53		0.83	0.96	1.55	2.09		1.226	1.363	1.773
					0.986805	1.67871	1.54276	1.88076		1.83	1.02	1.14	2.17		1.1153	1.52577		2.31	1.45		0.33	0.81	0.69	0.89		1.259	1.059	1.057
					0.937237	1.71114	1.62776	1.85649		1.56	1.52	0.89	2.08		1.18689	1.99511		1.74	1.65		0.42	1.29	0.76	0.77		1.159	1.123	1.174
					0.844001	1.68419	1.66861	1.62133		1.21	1.09	1.28	1.53		1.21283	1.33974		0.93	1.62		0.18	0.94	0.55	0.59		0.596	1.031	0.987
					1.27188	1.63865	2.00717	1.6467		1.29	1.08	1.2	1.57		1.28893	1.37846		0.94	1.71		0.81	0.75	1.43	1.06		0.794	1.101	1.002
					1.23065	1.77961	1.85116	1.55982		1.26	1.34	2.19	1.16		0.941619	1.45945		1.67	1.58		0.51	2.03	1.29	1.89		0.958	1.038	1.219
					0.852834	1.78799	1.5387	1.77272		1.3	1.58	1.81	1.45		1.05263	2.33893		1.2	1.65		0.42	0.86	1.48	2.99		1.175	1.194	1.275
					0.866577	1.74393	1.54128	1.51895		0.71	2.43	1.78	1.65		0.822607	2.14897		1.37	2.33		0.63	2.86	2.02	0.89		0.863	1.011	1.513
					0.900918	1.64267	1.54237	1.4514		0.81	2.15	2.03	1.28		0.767076	1.92207		1.04	2.5		0.6	1.87	0.45	3.05		1.027	1.139	0.886
					1.028	1.83752	1.77092	1.72831		1.12	1.53	1.56	1.14		0.790384	1.54543		1.08	2.44		0.35	0.94	0.44	2.23		1.043	0.813	1.056
					0.791501	1.99778	1.85925	1.97668		1.57	1.4	1.48	2.28		1.17132	1.78249		0.85	1.81		1.44	1.25	0.56	5.09		1.054	0.805	1.248
					0.871488	1.80403	1.56519	1.79562		1.73	1.02	1.72	1.29		1.2087	1.23743		0.92	2.13		0.59	1.11	0.62	2.99		0.73	1.048	1.048
					0.885691	1.74248	1.69917	2.05279		1.24	1.07	2.12	1.19		1.27056	1.6645		1.34	2		0.16	1.08	0.59	0.34		0.429	0.798	1
					0.77433	1.92531	1.86999	1.79795		0.96	2.08	1.76	1.21		0.844358	2.06127		1	1.98		0.7	0.62	0.81	0.67		0.83	1.715	0.812
					1.01182	1.72609	1.49941	1.80261		1.04	1.26	1.98	1.47		0.940867	2.13726		0.97	2.13		0.36	1.13	0.75	3.98		0.893	0.805	0.743
					0.770868	1.69839	1.59155	1.84784		1.15	1.51	1.75	1.6		1.03399	2.04887		1.02	1.86		0.29	4.18	1.26	5.67		1.24	1.07	0.626
					0.762035	1.53887	1.57092	1.78788		1.35	2.33	1.56	1.25		1.04285	1.5341		1.53	1.39		0.27	1.37	0.98	3.34		1.117	0.762	0.762
					0.986805	1.58696	1.81318	1.75629		0.97	1.36	1.73	1.48		1.36101	1.80295		1.65	2.17		0.31	0.68	0.77	0.89		0.523	1.117	0.798
					1.11905	1.56583	1.61763	1.73192		0.71	1.42	3.05	2.61		1.06729	1.5443		1.57	1.07		0.25	1.82	4.38	1.9		1.431	1.272	0.7
					1.14618	1.52976	1.91415	1.72499		0.72	2.01	2.69	2.36		1.01971	1.69554		0.97	1.08		0.58	3.84	1.91	2.89		1.398	1.47	1.228
					1.02334	1.67617	2.21276	2.05752		0.97	2.04	1.62	2.57		1.19103	1.77303		1.12	0.94		0.25	1.91	1.91	0.78		0.881	1.66	1.539
					0.961297	1.67546	1.76273	1.77131		1.76	2.1	1.44	1.15		1.19715	1.98238		0.73	0.76		0.46	2.43	0.72	1.89		1.223	1.029	0.844
					0.884489	1.70496	1.5133	1.72955		1.29	2.17	1.76	2.44		1.23388	2.28195		1.76	0.63		0.51	2.92	0.81	2.77		0.897	1.029	1.969
					1.36636	1.61462	1.68952	1.52948		1.89	2.21	1.09	1.32		0.82395	2.22094		1.3	0.84		0.26	1.13	0.46	0.34		0.639	1.634	1.877
					0.961721	1.82222	1.76735	1.46023		0.86	1.62	0.99	1.12		0.881737	1.71782		1.2	1.1		0.32	2.86	1.72	4.08		0.781	1.408	1.806
					0.852445	1.60805	1.67776	1.6095		0.76	1.47	1.29	1.43		0.951769	1.73318		0.89	1.97		0.39	1.28	0.75	2.33		0.725	1.091	1.519
					0.962145	1.46638	1.55202	1.50633		0.68	1.37	1.25	1.77		1.09452	1.97174		1.09	1.02		0.22	0.98	0.89	1.89		0.641	0.584	0.85
					0.944869	1.47585	1.40268	1.58869		1.48	1.25	1.09	1.38		0.946989	1.89978		0.99	1.07		0.29	0.96	1.25	0.67		0.611	0.889	0.828
					1.14742	2.00036	1.4721	1.69818		1.47	1.78	1.9	1.09		0.827333	1.82271		1.24	1.89		0.93	0.8	0.48	0.78		1.377	1.408	1.117
					0.993765	1.50171	1.52591	1.74326		1.52	2.41	1.96	1.2		1.26482	1.53737		1.61	2.19		0.58	5.81	1.25	0.45		1.282	1.558	0.742
					0.9466	1.45292	1.8826	1.77972		1.48	1.79	1.52	0.84		1.19436	1.84462		1.32	2.48		0.67	1.38	1.87	0.78		1.668	2.025	0.639
					0.981329	1.45511	1.59448	1.55191		0.69	1.97	2.6	1.44		1.09006	1.91659		0.82	2.35		0.84	2.1	1.34	1.29		1.309	0.818	0.941
					1.09018	1.65833	1.44684	1.35127		1.48	2.45	2.59	2.01		1.20096	1.80225		0.97	2.9		0.92	1.67	0.38	3.33		0.934	1.046	0.856
					1.08972	1.5039	1.53138	1.69493		1.11	1.29	1.93	2		0.902091	1.84935		0.94	1.27		1.08	4.17	0.62	0.98		0.606	1.536	0.983
					0.877529	1.55198	1.66765	1.6609		1.59	1.27	1.18	1.98		0.852306	1.91734		1.04	1.44		1.17	3.34	1	0.67		1.058	1.1	1.043
					0.969282	1.85685		1.73842		1.41	1.36	1.53	2.41		0.781039	2.24586		0.77	1.13		0.3	1.17	0.92	1.34		0.923	1.278	0.833
										1.29	0.85	1.76	2.1		0.990061	2.1747		1.51	1.36		0.45	2.95	1.81	3.55		0.88	1.039	0.699
										0.93	0.9	1.66	1.6		0.924648	1.82024		1.04	1.34		2.29	3.2	2.25	4.78		0.591	0.852	0.875
										0.61	1.95	2.12	1.32		0.844895	1.84317		0.94	1.56		2.13	1.34	1.08	2.09		0.734	1.037	1.07
										0.68	1.42	1.72	1.1			1.92668		1.02	0.76		0.65	1.9	1.06	3.03		0.507	1.176	1.231
										0.94	2.1	1.61	0.84			1.70327		0.97	1.1		0.75	2.46	2.03	0.77		0.391	1.488	1.307
										0.85	2.38	1.37	1.32			1.70859		1.12	1.24		0.35	5.1	0.57	0.47		0.368	0.757	1.041
										0.84	1.27	1.53	1.13			1.6327		1.18	0.7		1.26	0.72	1.13	3.9		0.923	1.841	1.115
										0.94	1.18	1.34	1.25			1.97169		1.7	1.1		0.5	1.44	0.79	2.78		0.637	3.077	1.008
										1.76	1.23	1.57	1.21					1.9	2.28		0.43	0.36	0.02	1.22		0.321	1.296	0.949
										1.24	0.96	2.21	1.13					1.49	1.32		0.53	1.11	1.5	0.34		0.498	1.099	1.335
										0.94	1.7	1.93	1.75					1.39	2.03		0.93	1.38	0.66	0.22			1.241	0.816
										1.39	1.78	1.71	2.66					1.51	2.33		0.76	2.5	1.9	0.56			0.9	0.706
										1.17	1.44	1.93	1.73					1.44	2.17		0.35	0.59	2.06	0.67			1.091	0.843
										1.46	1.4	2.36	1.48					1.42	2.86		0.51	0.5	0.68	0.89			1.342	0.984
										1.28	1.62	1.17	1.13					1.72	1.76		0.92	1.75	0.88	2.33			1.286	1.082
										1.72	2.01	1.4	1.9					1.97	1.18		0.59	1.47	0.6	1.78			0.996	1.052
										1.58	1.51	1.64	1.96					1.52	1.92		1.45	2.59	0.8	2.09			1.143	0.881
										1.06	2	1.5	2.17					1.66	2.3		1.13	0.3	1.88	3.44			1.014	1.123
										1.25	1.93	1.32	1.99					1.66	1.64		1.42	0.49	0.36	2.34			1.083	1.079
										1.34	1.88	1.24	1.53					1.5	2.13		0.54	0.96	1.23	0.89			1.191	1.104
										0.92	2.17	2.56	1.48					1.06	1.65			0.46	0.42	1.45			0.93	0.949
										1.81	2.72	1.42	1.75					2.01	1.49			0.5	0.38	2.34			1.197	1.262
										1.93	2.13	1.55	1.67					1.12	1.01			1.13	0.64	0.9			0.976	1.421
										0.68	1.26	1.6	1.56					1.5	1.29			1.25	0.69	2.04			0.752	1.24
										1.13	1.34	2.52	2.48					1.29	0.77								1.077	0.563
										1.07	1.16	1.13	2.26					1.16	1.37								0.849	0.692
										1	1.09	2.28	2.24					0.85	0.82								0.685	0.702
										0.85	1.02	1.87	1.57					1.07	1.34								0.73	1.532
										1.04	1.01	1.6	1.35					1.06	1.43								1.061	1.195
										1.89	1.28	1.32	1.73					1.44	1.05								1.364	0.806
										1.94	1.24	1.48	1.32					0.69	2.04								1.346	1.371
										1.78	2.49	1.85	1.8					1.13	2.21								0.805	2.353
										1.68	2.12	1.17	1.38					1.49	1.64								1.622	0.944
										1.86	1.38	1.32	1.17					1.72	1.32								0.879	0.788
										0.8	0.93	1.48	1.68					0.75	1.41								1.086	0.584
										1.02	1.95	1.53	1.02					0.96	1.15								0.949	1.75
										0.96	1.73	1.8	1.29					0.76	1.02								1.556	1.596
										0.76	1.92	2.77	1.12					1.22	1.4								1.484	1.459
										0.77	2.33	1.54	1.1					0.76	2.37								0.78	1.05
										0.99	1.42	1.8	1.28					0.96	2								0.978	1.319
										0.84	1.32	1.57	1.54					0.96	1.89								1.562	1.275
										1.36	1.65	2.77	2.51					1.29	2.09								0.921	0.957
										1.45	1.33	1.56	1.95					1.12	1.48								0.733	1.196
										1.41	1.66	2.45	0.96					1.12	1.14								0.751	1.181
										1.3	1.52	2.01	1.09					0.99	1.88								0.777	1.225
										0.92	1.42	1.69	2.2					1.4	1.07								0.955	1.967
										0.93	1.29	1.96	2.29					1.28	1.4								1.208	1.602
										2.13	2.15	1.87	2.31					1.51	1.12								0.643	1.183
										1.69	1.42	2	1.37					1.21	1.2								0.546	0.932
										0.88	1.32	2.13	1.21					0.96	1.42								1.274	1.189
										1.22	1.12	1.97	1.14					0.91	0.96								0.838	0.873
										0.79	1.04	1.68	2.08					0.64	1.68								1.499	1.225
										1.42	1.14	1.8	1.85					1.12	0.81								1.114	0.65
										1.39	0.85	1.62	1.94					0.73	1.61								1.292	0.727
										0.89	1.95	2.06	2.01					1.88	1.55								1.355	0.928
										0.74	1.92	2	1.17					0.94	0.88								0.985	1.155
										1	0.93	1.6	1.24					1.15	0.9								0.998	0.171
										1.17	1.69	1.66	1.12					1.27	0.88								0.747	0.887
										1.27	1.44	1.58	1.64					0.73	1.12								1.056	1.467
										1.37	2.18	1.76	2.17					1.38	1.61								1.314	1.759
										1.48	1.72	2.29	1.77					0.81	1.51								0.898	1.436
										0.96	2.09	1.17	1.82					0.72	1.9								0.949	0.688
										0.94	2.3	1.26	2.79					1.12	1.13								0.919	0.815
										0.99	2.09	1.52	1.25					1.12	1.09								0.616	0.894
										1.25	2.41	1.16	2.01					1.6	0.82								0.714	0.649
										1.81	1.64	1.51	1.78					1.47	0.68								1.119	0.763
										1.6	1.27	1.78	2.21					0.66	0.77								1.039	0.892
										2.13	1.84	2.55	1.12					1.39	1.09								2.037	0.487
										1.48	2.14	2.43	1.2					1.43	2.44								1.217	1.06
										1.24	1.83	2.13	1.69					1.24	2.19								1.252	0.81
										0.94	1.62	2.1	1.68					1.63	1.33								1.17	0.912
										0.91	2.28	1.46	2.7					1.5	1.49								1.134	0.798
										0.81	2.05	1.38	1.45					1.73	1.75								1.18	0.874
										1.4	2.15	1.8	2.42					2.11	1.15								0.769	0.922
										0.94	2	1.8	2.21					0.86	1.81								1.255	1.173
										1.27	1.94	2.13	2.17					1.19	0.99								0.884	1.097
										1.32	1.4	2.12	1.6					0.99	1.79								0.788	1.878
										1.09	1.94	2.16	2.61					1.32	1.8								1.253	1.318
										0.99	1.32	1.35	1.5					1.27	2.12								1.106	0.791
										1.3	1.8	2.6	2.33					1.62	1.52								0.74	1.275
										1.68	1.38	2.77	1.95					1.2	2.2								1.042	0.617
										1.78	1.47	2.39	1.36					1.23	1.86								1.32	0.557
										1.82	1.6	2.49	1.56					0.96	2.05								1.285	0.718
										1.21	1.37	2.14	1.34					1.43	0.97								0.909	0.861
										1.2	1.48	1.67	2.6					1.9	1.34								1.265	0.932
										1.53	1.5	1.78	1.06					0.74	2.18								0.986	0.979
										1.48	1.32	1.35	1.38					0.91	1.98								0.657	1.192
										0.84	1.52	0.93	1.36					1.46	1.53								0.762	0.692
										1.22	2	1.17	0.92					1.27	2.29								0.758	0.954
										0.81	1.49	1.17	0.97					1.12	1.95								1.502	0.6
										1.04	2.48	1.22	1.61					1.39	2.1								1.109	1.004
										1.06	2.13	1.68	1.75					1.5	2.03								0.834	1.314
										1.46	2.42	1.59	1.3					1.12	1.82								0.675	0.668
										0.94	2.2	2.3	1.23					1.07	1.62								0.883	1.378
										0.84	1.27	2.38	0.96					1.28	1.42								1.476	2.377
										0.72	1.48	2.25	2.61					0.98	1.7								0.909	0.971
										1.08	2.61	1.07	2.43					0.97	1.73								0.841	0.64
										1.12	2.45	1.52	2.17					0.96	1.78								1.215	0.512
										0.81	2.49	1.37	2.17					0.88	1.84								1.137	1.201
										1.04	1.56	1.83	1.23					1.2									1.759	1.288
											1.67	1	2.19														0.634	1.273
											1.52	1.24	1.53														1.022	0.809
											1.52		2.29														1.495	0.621
											1.28		1.38														1.07	0.636
											1.9		1.44														1.682	0.914
													1.31														1.194	1.008
																											1.032	1.016
																											0.861	0.716
																											1.791	1.087
																											1.096	0.991
																											0.86	1.508
																											0.467	1.435
																											1.458	1.14
																											1.07	0.496
																											0.928	1.242
																											0.731	0.734
																											1.223	1.054
																											1.899	0.704
																											1.053	0.733
																											1.135	0.854
																											1.147	0.733
																											1.042	0.896
																											0.832	0.796
																											0.917	1.04
																											0.829	0.922
																											1.101	0.819
																											1.471	1.373
																											1.136
																											0.566
																											0.529
																											1.259
																											0.941
																											0.706
																											1.435
																											0.928
																											1.7
																											0.542
																											0.654
																											1.699
																											1.042
																											1.442
																											1.535
																											1.524
																											0.75
																											0.816
																											0.779
																											1.21
																											1.976
																											0.851
																											0.709
																											0.956
																											0.946
																											0.624
																											1.07
																											0.757
																											1.358
																											0.73
																											0.753
																											0.795
																											1.117
																											1.441
																											1.168
																											1.289
																											1.17
																											1.801
																											1.569
																											2.692
																											0.449
																											0.866
																											1.563
																											1.266
																											1.34
																											1.782
																											1.061
																											1.164
																											1.001
																											0.936
																											1.152
																											0.981
																											1.016
																											0.985
																											1.007
																											1.089
																											1.299

## Sheet: figure 7
	A (per seam cell)						B							C					D					E											F											G
	control	elo-3 RNAi	sptl-1 RNAi	ppk-3 RNAi	slc-36.1 RNAi		control	elo-3 RNAi	slc-16.3 RNAi	ppk-3 RNAi	let-363 RNAi	ragc-1 RNAi		control	elo-3 RNAi	rsks-1 RNAi	elo-3+rsks-1 RNAi			L	M	H		repeat 1		glp-1 control		glp-1 control+rsks-1 RNAi		glp-1 control+elo-3 RNAi		glp-1 rsks-1+elo-3 RNAi			repeat 1		glp-1 control		glp-1 control+rsks-1 RNAi		glp-1 control+elo-3 RNAi		glp-1 rsks-1+elo-3 RNAi			control	chc-1 RNAi	rsks-1 RNAi	chc-1+rsks-1 RNAi
	6	1	3	2	3		1	1.44802	1.54319	1.85319	0.4676	0.612199		1.32289	0.125235	1.2337	1.51595		control	16	27	57			hours	dead	censored	dead	censored	dead	censored	dead	censored			hours	dead	censored	dead	censored	dead	censored	dead	censored		0.803995	0.306727	1.12777	0.756198
	4	0	1	1	3		1	1.27605	1.19583	1.54961	0.535548	0.485023		1.28135	0.285206	1.62064	1.28369		elo-3 RNAi	74	20	6			4	1	0	3	2	2	2	4	2			2	0		0		0		0			0.778245	0.439199	1.47799	0.682188
	5	3	2	0	1		1	1.34649	1.2737	1.23713	0.35099	0.396399		1.10588	0.144201	1.42397	1.18814		elo-3 + rsks-1 RNAi	28	29	43			6	1		1		13		2				4	0		0		0		0	1		0.989956	0.323477	1.30025	1.28787
	2	2	2	1	2									0.894581	0.255006	1.72632	1.22871								8	17		16		35		7				6	0	1	0	2	4	3	0	1		0.975635	0.397579	1.57454	1.01145
	6	1	1	2	1									1.05191	0.145713	1.78459	1.71629								10	44		34		28		40				8	1		0	1	9	4	1	1		1.10323	0.414467	1.6299	0.581434
	2	2	1	2	2									0.807862	0.322451	1.9714	1.48997								12	21		20		2		22				10	0	1	2	2	8	1	0	1		1.09615	0.403455	1.18839	1.05429
	4	1	1	5	3									0.846274	0.226592	1.88162	1.51296								14	2		5				8				12	6	1	12	3	19		7	2		1.03722	0.250901	1.2012	0.908358
	4	1	2	2	2									0.834489	0.296338	1.84376	1.57858																			14	8		5	1	7		4			0.996989	0.39198	1.3039	0.955369
	7	0	0	1	2									0.87108	0.30242	1.96892	1.6797																			16	6		6		10		7			0.798234	0.321417	1.41356	0.767534
	5	0	1	3	1									1.10729	0.112557	1.63163	1.35752							repeat 2		glp-1 control		glp-1 control+rsks-1 RNAi		glp-1 control+elo-3 RNAi		glp-1 rsks-1+elo-3 RNAi				18	3		2		3		3			1.19771	0.312557	1.02269	0.578427
	5	2	0	1	0									1.10729	0.264523	1.87313	1.59459								hours	dead	censored	dead	censored	dead	censored	dead	censored			20	8		8		5		7			1.05052	0.330672	1.22364	0.400864
	7	1	2	1	4									0.780822	0.180139	1.71138	1.65231								4	4	2	5	1	4	0	4	0			22	7		7		4		7			1.34272	0.293216	1.51607	1.25236
	5	2	0	1	2									1.01989	0.170485	1.77965	1.82575								6	33		35		46		33				24	5		7		2		9			0.757748	0.297241	1.34952	1.28993
	4	1	1	1	2									0.894788	0.207832	1.76618	1.19546								8	25		23		13		29				26	3		4		2		7			1.44572	0.339764	1.3483	1.13203
	3	0	0	1	1									0.835004	0.26442	1.6662	1.84661								10	10		5				10				28	4		4		1		8			1.14556	0.222792	1.23119	1.03134
	4	1	1	1	3									1.02219	0.242396	1.46767	1.29712								12	5										30	1		2		2		5			1.18961	0.352511	1.25335	1.0831
	6	1	1	3	1									0.737462	0.256105	1.49265	1.46578								14											32	6		5				4			0.934547	0.576668	1.525	0.856859
	5	2	0	1	3									0.815249	0.223293	1.61823	1.07328																			34	4		4				5			1.01161	0.350128	1.41412	1.48479
	4	2	2	2	4									0.864484	0.271463	1.36182	1.35457																			36	3		3				1			0.741252	0.276905	1.58282	0.889618
	4	0	1	4	1									1.25469	0.26387	1.56257	1.36611							repeat 3		glp-1 control		glp-1 control+rsks-1 RNAi		glp-1 control+elo-3 RNAi		glp-1 rsks-1+elo-3 RNAi				38	3		2				1			1.09693	0.527807	1.23005	0.755226
	5	0	1	3	3									0.857234	0.300908	1.3534	1.36567								hours	dead	censored	dead	censored	dead	censored	dead	censored			40	2									1.107	0.295136	1.4947	1.12187
	4	1	2	1	1									1.15825	0.17179	1.35955	1.22291								4	0	3	1	2	6	3	2	1													1.13728	0.44098	1.41541	0.927629
	3	0	1	2	2									1.1434	0.158253	1.54237	1.19552								6	1		3		18		6														1.14792	0.384808	1.57738	1.02357
	9	0	1	3	1									0.853936	0.240816	1.9491	1.4853								8	20		19		30		19			repeat 2		glp-1 control		glp-1 control+rsks-1 RNAi		glp-1 control+elo-3 RNAi		glp-1 rsks-1+elo-3 RNAi			0.836107	0.419997	1.51445	1.00654
	8	1	2	4	0									1.17745	0.206698	1.30561	1.49107								10	33		38		16		34				hours	dead	censored	dead	censored	dead	censored	dead	censored		0.713976	0.603366	1.41197	0.894176
	6	1	2	3	1									1.0986	0.262083	1.43194	2.08478								12	16		20		5		19				2	0		0		0		0			1.04263	0.247524	1.72158	1.08476
	5	1	2	3	1									1.28345	0.262083	1.9995	1.53076								14	3		4				2				4	0		0	1	0		0			1.08539	0.245326	1.19324	0.677561
	2	0	4	1	1									1.25239	0.278232	1.85657	1.25177																			6	0	2	0	2	0	3	0	2		1.19486	0.250739	1.38649	0.902458
	5	0	3	2	1									0.950207	0.2537	1.91326	1.46173																			8	0	2	0	3	0	3	0	1		0.779194	0.494816	1.59096	0.898387
	6	1	3	4	3									0.769621	0.259369	1.49557	1.27015																			10	0	2	0	3	2	1	0	1		0.688157	0.427053	1.04654	0.679643
	6	2	1	2	4																															12	1	1	1	1	9		2	3		0.757169	0.282296	1.5219	1.09015
	6	1	1	3	1																															14	4		4		11		2			1.01672	0.399846		1.09617
	5	1	1	1	2																															16	6		6		14		4
	6	3	2	1	2																															18	5		7		17		13
	4	3	0	4	1																															20	8		5		6		15
	6	1	0	0	1																															22	8		6		5		9
	4	1	1	1	2																															24	6		6		4		7
	3	4	1	1	5																															26	4		9		2		3
	4	1	1	1	3																															28	3		10		2		3
	4	0	1	2	1																															30	4		7		2		2
	7	2	1	2	4																															32	9		12				5
	4	2	2	1	2																															34	2		3				2
		4	1																																	36	2		4				3
		2	0																																	38	3		3				1
			3																																	40	2		2
																																			repeat 3		glp-1 control		glp-1 control+rsks-1 RNAi		glp-1 control+elo-3 RNAi		glp-1 rsks-1+elo-3 RNAi
																																				hours	dead	censored	dead	censored	dead	censored	dead	censored
																																				2	0		0		0		0
																																				4	0		0		0		0
																																				6	0		0	2	0		0	2
																																				8	0		0	2	10	2	0	2
																																				10	1	1	1	2	5	1	1	1
																																				12	4	1	0	3	13	1	2
																																				14	9	2	11		19	1	9	1
																																				16	9		13		10		6
																																				18	5		4		11		10
																																				20	14		4		3		12
																																				22	7		7		3		6
																																				24	5		6		4		4
																																				26	6		7		4		6
																																				28	5		7				3
																																				30	4		6				4
																																				32	4		3				2
																																				34	3		1				2
																																				36			3				2
																																				38			2				1

## Sheet: figure S1
	B								C.			D			E							F
		control			elo-3 RNAi				control	elo-3 RNAi		control	elo-3 RNAi		repeat 1		daf-2 control		daf-2 elo-3 RNAi			repeat 1		eat-2 control		eat-2 elo-3 RNAi
	WT	1	1	1	0.730844	0.91748	1.06813		1.0499	0.765542		0.855919	1.09166			days	dead	censored	dead	censored			days	dead	censored	dead	censored
	glp-1	0.633898	0.815047	0.686967	0.53547	0.795613	0.699558		0.915349	1.30293		1.25213	0.913757			1	0		0				1	0		0
									1.19825	1.33051		1.01195	0.805685			3	0	1	0	2			3	0	1	0	2
									1.02786	1.28464		1.48359	0.8769			5	1	1	2	2			5	0	1	2	2
									0.850161	1.26981		1.51185	0.903932			7	1	1	2	1			7	0		2	1
									0.983149	1.07842		0.856141	1.25096			9	0	2	3				9	2		3
									0.966434	1.27953		0.752231	0.681848			11	2	1	1				11	1		1
									0.954525	1.15866		1.31413	1.08433			13	5		5				13	1		5
									1.01167	0.871995		0.801744	1.2196			15	2		5				15	7		5
									1.43623	0.700772		1.2166	1.03571			17	3		7				17	5		7
									0.819343	0.791868		0.887002	0.767329			19	6		5				19	3		5
									1.16524	1.06986		1.38451	0.83799			21	2		2				21	4		2
									1.10851	1.13076		0.909594	0.865743			23	1		4				23	3		4
									0.818403	1.27942		1.35798	0.919308			25	4		4				25	4		4
									0.798032	0.815478		1.02638	0.912258			27	4		1				27	9		1
									0.681759	0.847236		0.929521	0.815398			29	6		3				29	7		3
									0.986597	0.986388		0.610244	0.854975			31	5		2				31	10		2
									1.04343	0.987746		0.836824	0.771881			33	9		3				33	2		3
									1.30878	0.889755		0.610022	0.846482			35	1		2				35	5		2
									1.0966	1.66898		0.821449	0.784203			37	2		1				37	1
									1.00028	0.607378		1.30181	1.08494			39	1		1
									1.19344	1.63555		0.832994	1.08355			41	2
									0.937497	1.66804		0.846871	1.16459									repeat 2		eat-2 control		eat-2 elo-3 RNAi
									0.86813	0.775362		0.833383	1.32007										days	dead	censored	dead	censored
									1.17307	0.939586		0.909427	1.03898		repeat 2		daf-2 control		daf-2 elo-3 RNAi				1	0		0
									0.928199	0.776825		1.09832	0.767773			days	dead	censored	dead	censored			3	0	2	0	2
									0.863115	1.12763		0.769827	0.833161			1	0		0				5	1	2	0	3
									0.898844	0.739425		1.27039	0.829997			3	0		0				7	1	1	0	1
									0.971658	0.796151		0.725532	1.085			5	0	1	0	3			9	5		0
									0.945541	1.27806		0.981642	0.973371			7	0	1	0	3			11	2		1
																9	0		2	1			13	5		4
																11	0		4				15	4		2
																13	0		3				17	5		10
																15	4		6				19	18		7
																17	7		5				21	8		5
																19	2		2				23	7		3
																21	4		5				25	2		4
																23	2		2				27	2		7
																25	2		7				29	0		5
																27	5		8				31	0		5
																29	1		3				33	0		2
																31	5		1				35	1		2
																33	6		2
																35	5		1
																37	5		1
																39	1		1
																41	2		1
																43	2
																45	2

## Sheet: figure S2
	A								B			C. relative HA levels							D					E					F								G
		control			elo-3 RNAi				control	elo-3 RNAi		control	control+HA	control+BA	elo-3 RNAi	elo-3 RNAi+HA	elo-3 RNAi+BA		control	elo-3 RNAi	HA	elo-3 RNAi HA		control	OA	elo-3 RNAi	elo-3 RNAi OA			control			BA				repeat 1		rol-6		elo-3 OE
	4:0	1	1	1	1.09977	0.874435	1.11802		1	0.950292		1	27.138	1.01879	0.157601	22.4376	0.137585		0.671513	0.768012	0.185348	0.178863		0.885391	1.22838	0.440781	0.504908		gcs-1	1	1	1	1.53025	1.34773	1.45248			hours	dead	censored	dead	censored
	6:0	1	1	1	1.08521	0.864126	1.00445		1	1.03994		1	51.4918	1.5801	0.192077	29.7417	0.420483		0.995311	1.00337	0.157606	0.172302		1.09428	1.17664	0.514375	0.352741		gst-5	1	1	1	2.1898	1.70043	2.04545			3	10	1	4	0
	8:0	1	1	1	0.992442	0.873719	1.10024		1	1.54015		1	36.2946	1.09044	0.149335	12.4602	0.134964		0.905298	1.14171	0.201694	0.098485		0.860407	1.18849	0.304583	0.327922		gst-10	1	1	1	2.85416	1.37858	1.72938			5	26	3	22	1
	10:0	1	1	1	0.890382	0.88336	0.750785					C. relative BA levels							0.844078	0.980353	0.176388	0.105271		1.05958	1.39742	0.460209	0.279353											7	18		10
	11:0	1	1	1	1.02688	0.9906	1.15122					control	control+HA	control+BA	elo-3 RNAi	elo-3 RNAi+HA	elo-3 RNAi+BA		1.28023	0.750616	0.198957	0.174626		0.928238	1.01299	0.572288	0.417855											9	11		22
	12:0	1	1	1	0.794457	0.758369	0.973237					1	0.585238	8.31106	0.063653	0.07696	6.79106		0.966969	0.765087	0.269513	0.151233		1.20475	1.14285	0.31652	0.423988											11			6
	13:0	1	1	1	0.739078	0.590856	1.03348					1	1.49362	7.6355	0.090994	0.135731	7.01042		1.02279	0.749454	0.200157	0.220964		1.05434	1.12852	0.424194	0.589451											13
	(Z)14:1n-5	1	1	1	0.515758	0.401529	0.789571					1	0.979637	7.12039	0.093668	0.108479	4.2195		1.06467	0.8987	0.205068	0.232023		0.974853	0.734664	0.484329	0.59048
	14:0	1	1	1	0.762909	0.806067	0.786744												0.917595	1.01533	0.118917	0.215603		0.943866	1.19401	0.498076	0.607191
	(Z)15:1n-5	1	1	1	0.355049	0.497156	0.738773												0.979865	0.700005	0.257553	0.447701		1.18041	1.40203	0.787225	0.241321
	15:0	1	1	1	0.719122	0.555405	1.18195												1.15449	0.874969	0.262165	0.291482		1.00747	1.41598	0.88642	0.757219										repeat 2		rol-6		elo-3 OE
	(Z)16:1n-7	1	1	1	1.04567	1.19607	1.49214												1.22104	0.837292	0.42697	0.165966		0.82294	1.09271	0.944415	0.179678											hours	dead	censored	dead	censored
	16:0	1	1	1	1.05156	0.923805	1.1414												0.976154	0.658092	0.163979	0.161393		0.967953	0.617645	0.312692	0.235177											3	8	1	6	0
	17:0	1	1	1	0.874313	0.962797	1.24336												1.08922	0.977128	0.168291	0.508411		0.945786	0.676724	0.426005	0.341487											5	22	1	20	1
	(Z)18:3n-6	1	1	1	1.05554	1.49516	1.97016												0.815879	0.941776	0.183024	0.623278		0.965446	0.640593	0.210667	0.180264											7	15		10
	(Z)18:2n-6	1	1	1	0.749793	0.785437	1.09408												0.981598	1.10853	0.142348	0.359525		0.950343	0.699738	0.160897	0.525592											9	20		18
	(Z)18:1n-9	1	1	1	0.725337	0.808785	0.952673												0.985251	0.819958	0.213653	0.342692		0.903959	0.738114	0.210568	0.241557											11			10
	(E)18:2n-6	1	1	1	0.749793	0.785437	1.09408												1.03479	0.922682	0.228424	0.310045		1.2099	0.859755	0.429177	0.217925											13
	(E)18:1n-9	1	1	1	0.781524	0.860272	1.03109												0.863672	0.735717	0.330642	0.384757		0.884103	0.626531	0.203603	0.260403
	18:0	1	1	1	1.08803	0.937967	1.20425												1.07194	0.79278	0.497748	0.35997		1.14988	0.828442	0.210244	0.208844
	(Z)20:4n-6	1	1	1	0.632652	0.637781	0.801611												0.921366	0.59002	0.345825	0.517569		0.922057	0.633627	0.224696	0.156014										repeat 3		rol-6		elo-3 OE
	(Z)20:5n-3	1	1	1	0.113956	0.670101	0.801464												0.991109	0.944298	0.389521	0.536071		1.20375	0.910046	0.107287	0.224565											hours	dead	censored	dead	censored
	20:3n-6	1	1	1	0.77191	0.647445	0.951663												0.883398	0.894299	0.707927	0.422687		0.791986	0.875705	0.152108	0.157121											3	11	1	6	0
	(Z)20:2n-6	1	1	1	0.409173	0.372299	0.670101												0.917306	1.08464	0.338298	0.536386		0.818788	0.631642	0.165877	0.232898											5	18	1	15	1
	(Z)20:1n-9	1	1	1	0.914686	0.850269	1.20066												1.10631	1.06749	0.408524	0.506168		0.843959	0.882117	0.200369	0.183984											7	23		15
	20:0	1	1	1	0.77675	0.725569	0.887074												1.01126	0.98158	0.61996	0.437926		1.35054	1.39854	0.204929	0.135309											9	19		17
	(Z)17:1n-7	1	1	1	1.31508	0.437226	0.664384												1.06085	0.822535	0.432606	0.39347		1.08025	1.76599	0.234214	0.107209											11	2		10
	21:0	1	1	1	0.159541	0.172974	0.248271												1.14448	0.754256	0.431382	0.474578		0.959473	1.63598	0.158331	0.164113											13			2
	(Z)22:6n-3	1	1	1	0.690173	0.474942	1.27875												1.15764	0.75242	0.354242	0.589408		0.951132	1.33026	0.19859	0.254419											15
	22:1n-9	1	1	1	0.963084	1.10748	1.06135												0.963931		0.414827			1.08418	1.87709	0.536863	0.123817
	22:0	1	1	1	0.202504	0.189707	0.263094
	23:0	1	1	1	0.076116	0.099617	0.13681
	(Z)24:1n-9	1	1	1	0.807519	0.393643	1.06998
	24:0	1	1	1	0.132551	0.17805	0.307698

## Sheet: figure S3
	B											C											D Relative mRNA levels Relative mRNA levels Relative mRNA levels								E					F							G					H
	repeat 1		WT control		WT sptl-1 RNAi		glp-1 control		glp-1 sptl-1 RNAi			repeat 1		WT control		WT sptl-1 RNAi		glp-1 control		glp-1 sptl-1 RNAi				WT			glp-1					L	M	H		control	sptl-1 RNAi	sptl-1+asah-1 RNAi	sptl-1+cerk-1 RNAi	sptl-1+W02F12.2 RNAi	sptl-1+sphk-1 RNAi		control	BA	sptl-1 RNAi	sptl-1 RNAi BA		control	elo-3 RNAi
		hours	dead	censored	dead	censored	dead	censored	dead	censored			hours	dead	censored	dead	censored	dead	censored	dead	censored		sptl-1	1	1	1	3.27	4.3282	4.41		control	4	27	69		1.05041	0.263197	0.65311	0.42817	0.346607	0.695739		1.11964	1.16443	0.151811	0.176674		1.32289	0.125235
		3	7	0	12	3	1	2	3	1			1	0		0		0		0			let-767	1	1	1	4.95355	6.10504	4.01616		elo-5 RNAi	74	23	3		0.870663	0.193883	0.479807	0.464203	0.396774	0.82223		1.18395	0.754461	0.150113	0.107563		1.28135	0.285206
		5	12		17		2		7				3	0	2	0	3	0	1	0											let-767 RNAi	95	5	0		1.16107	0.228144	0.384109	0.756912	0.321693	0.820496		0.944705	0.977541	0.157547	0.141939		1.10588	0.144201
		7	14		19		4		8				5	0	1	3	2	0	2	1	3															0.799804	0.136329	0.521606	0.408986	0.348077	0.6683		0.878012	1.05313	0.11134	0.155669		0.894581	0.255006
		9	15		12		9		13				7	0	1	7	2	0	3	2	1															1.18949	0.116729	0.356369	0.441626	0.514671	0.628084		0.669401	0.680034	0.118375	0.148874		1.05191	0.145713
		11	9		5		15		19				9	1	2	5	1	0	2	8	1															0.920302	0.190453	0.58244	0.6807	0.39749	0.859167		1.19473	1.05495	0.135423	0.157328		0.807862	0.322451
		13	11				20		17				11	6		21		3		13	3															0.936434	0.245746	0.469216	0.657106	0.574638	0.741157		1.0305	1.02739	0.139141	0.154969		0.846274	0.226592
		15	1				12		1				13	7		11		4		19																1.00145	0.216309	0.553908	0.707687	0.447543	0.57215		1.35421	0.954038	0.122093	0.141619		0.834489	0.296338
													15	5		10		6		7																1.0128	0.128338	0.416185	0.783861	0.626802	0.815483		1.31196	1.03406	0.116836	0.141619		0.87108	0.30242
													17	8		3		4		4																0.806249	0.243597	0.340312	0.509621	0.476754	0.823776		0.86704	1.03478	0.12627	0.086258		1.10729	0.112557
	repeat 2		WT control		WT sptl-1 RNAi		glp-1 control		glp-1 sptl-1 RNAi				19	11		1		9		3																0.770669	0.275597	0.462431	0.516254	0.520174	0.723819		1.3143	1.37556	0.142118	0.105704		1.10729	0.264523
		hours	dead	censored	dead	censored	dead	censored	dead	censored			21	10				7		3																1.04796	0.294857	0.560843	0.615834	0.366244	0.735428		1.13051	1.37624	0.113119	0.113819		0.780822	0.180139
		3	11	1	18	2	0	0	1	1			23	9				4		3																1.02278	0.24273	0.553041	0.506756	0.463751	0.952415		1.08816	1.1403	0.172617	0.126609		1.01988	0.170485
		5	16		15		3		8				25	5				4		2																0.895803	0.303941	0.724535	0.324143	0.426248	0.551797		0.984996	1.32957	0.134264	0.127769		0.894788	0.207832
		7	19		29		11		22				27	5				6		2																1.06402	0.199649	0.492697	0.624729	0.525677	0.902324		1.09078	1.51815	0.163523	0.133545		0.835004	0.26442
		9	15		9		18		29				29	3				7																		0.907676	0.279065	0.401975	0.497183	0.633247	0.45037		0.775166	1.38213	0.129827	0.115078		1.02219	0.242396
		11	3				25		16				31					4																		1.20302	0.188191	0.820346	0.418333	0.343742	0.629893		1.0013	1.04032	0.141699	0.121973		0.737462	0.256105
		13					10		2				33					5																		0.825999	0.19392	0.73539	0.500989	0.58798	0.759588		1.04276	1.35843	0.124571	0.150652		0.815249	0.223293
		15					3						35					7																		1.03285	0.180955	0.374461	0.445357	0.503213	0.615834		0.488631	1.27875	0.12627	0.141479		0.864484	0.271463
													37					4																		1.05591	0.220342	0.508415	0.479355	0.210391	0.591448		1.07741	0.875414	0.138541	0.110441		1.25469	0.26387
													39					3																		1.19496	0.168781	0.368769	0.470083	0.236662	0.959576		0.883189	1.05199	0.15383	0.099589		0.857234	0.300908
													41					2																		1.28025	0.142284	0.619415	0.480184	0.667697	0.754726		0.974643	1.08273	0.106164	0.081861		1.15824	0.17179
																																				0.985508	0.229011	0.531971	0.809151	0.341368	0.661139		0.989493	0.901615	0.137302	0.099929		1.1434	0.158253
																																				1.04272	0.224714	0.514219	0.390442	0.452255	0.7473		0.763334	1.45378	0.137342	0.106384		0.853936	0.240816
												repeat 2		WT control		WT sptl-1 RNAi		glp-1 control		glp-1 sptl-1 RNAi																0.776096	0.165162	0.358819	0.477131	0.499218	0.746396		0.636945	1.32995	0.152451	0.179452		1.17745	0.206698
													hours	dead	censored	dead	censored	dead	censored	dead	censored															0.900138	0.335262	0.422818	0.627594	0.699998	0.581309		0.930875	1.43993	0.165222	0.172397		1.0986	0.262083
													1	0		0		0		0																1.30901	0.10855	0.601964	0.492886	0.413659	0.746622		1.05093	1.47744	0.132685	0.172177		1.28345	0.262083
													3	0	2	1	2	0	1	0	2															0.965569	0.141492	0.654166	0.633323	0.392816	0.683979		1.0556	1.35905	0.114098	0.175694		1.25239	0.278232
													5	0	2	4	2	0	2	0	1															1.09564	0.166255	0.457909	0.712587	0.481277	0.71711		1.0556	0.961153	0.122472	0.117216		0.950207	0.2537
													7	0	1	6		1	1	1	1															0.874734	0.119971	0.537587	0.399073	0.289505	0.685977		1.0556	1.02321	0.12585	0.106084		0.769621	0.259369
													9	3	1	11		3	1	8																							1.0556	1.059	0.102187	0.106084
													11	4		12		5		15
													13	14		14		5		12
													15	10		3		7		7
													17	5		1		6		8
													19	10		1		4		4
													21	7				10		2
													23	6				8		2
													25	4				4		3
													27					4		1
													29					3
													31					2
[truncated: 27 more columns]

[truncated: 4 more sheets: figure S4, figure S5, figure S6, figure S7]
